# Supplementary material for: Quorum-Sensing Signal DSF Inhibits the Proliferation of Intestinal Pathogenic Bacteria and Alleviates Inflammatory Response to Suppress DSS-Induced Colitis in Zebrafish
Source: Nutrients. 2024 May 22;16(11):1562. doi: 10.3390/nu16111562 (PMC11173708; doi:10.3390/nu16111562)
Supplement: Supplementary file 1 [file nutrients-16-01562-s001.zip]

Archive with 2 entries (2 files):
- Suppl.Table S1.pdf
- Suppl.Table S2.pdf
